# Supplementary material for: Prognostic Value of the CALLY Index in Predicting All-Cause Mortality After Transcatheter Aortic Valve Implantation: A Two-Year Follow-Up Study
Source: Medicina (Kaunas). 2026 Apr 15;62(4):755. doi: 10.3390/medicina62040755 (PMC13117720; doi:10.3390/medicina62040755)
Supplement: Supplementary file 1 [file medicina-62-00755-s001.zip]

Archive with 1 entries (1 files):
- medicina-4184472-supplementary.pdf
